# Supplementary material for: Glioma Stem Cells Are Sensitized to BCL-2 Family Inhibition by Compromising Histone Deacetylases
Source: Int J Mol Sci. 2023 Sep 5;24(18):13688. doi: 10.3390/ijms241813688 (PMC10530722; doi:10.3390/ijms241813688)
Supplement: Supplementary file 1 [file ijms-24-13688-s001.zip]

Archive with 1 entries (1 files):
- ijms-2558267-supplementary.pdf
